# Supplementary material for: The complete chloroplast genome of Camellia flava (Pitard) Sealy, a golden camellia of Vietnam
Source: Mitochondrial DNA B Resour. 2024 Aug 21;9(8):1117–21. doi: 10.1080/23802359.2024.2392741 (PMC11340231; doi:10.1080/23802359.2024.2392741)
Supplement: Supplyment_Table1.xlsx [file TMDN_A_2392741_SM1771.xlsx]

## Sheet: Sheet1
Supplyment Table 1. The organism and accession number obtained from NCBI in the phylogenetic analysis.
Organism	Accession
Camellia achrysantha	NC057956
Camellia aurea	NC062050
Camellia chrysanthoides	NC057957
Camellia debaoensis	NC057958
Camellia euphlebia	OL405564
Camellia fascicularis	NC053896
Camellia flavida	NC068780
Camellia huana	KY626040
Camellia impressinervis	NC022461
Camellia indochinensis var. tunghinensis	NC067091
Camellia insularis	OP271825
Camellia liberofilamenta	NC061603
Camellia limonia	NC061599
Camellia sp. longruiensis	OL685018
Camellia lungzhouensis	MN579509
Camellia luteoflora	KY626042
Camellia mingii	NC046699
Camellia nitidissima	NC039645
Camellia parvipetala	NC067089
Camellia perpetua	NC054364
Camellia petelotii	NC024661
Camellia petelotii var. microcarpa	NC061600
Camellia pingguoensis	NC061051
Camellia ptilosperma	NC067090
Camellia pubipetala	NC054365
Camelia sinensis	OL450428
Camellia tamdaoensis	NC069227
Camellia wumingensis	NC067092
Camellia xiashiensis	NC061602
Outgroup
Apterosperma oblata	KY406751
Gordonia firuticosa	NC035700
Polyspora speciosa	ON755227
Polyspora tonkinensis	ON755228
Pyrenaria diospyricarpa	MF179488
Pyrenaria menglaensis	KY406747
